# Supplementary material for: ﻿A new genus and species of minute litter bugs family Schizopteridae Reuter, 1891 from China (Hemiptera, Heteroptera, Dipsocoromorpha)
Source: Zookeys. 2022 Sep 7;1120:177–93. doi: 10.3897/zookeys.1120.90086 (PMC9848660; doi:10.3897/zookeys.1120.90086)
Supplement: XML Treatment for Cornonannus [file zookeys.1120.90086-treatment1.xml]

<!DOCTYPE tp:taxon-treatment
  PUBLIC "-//TaxonX//DTD Taxonomic Treatment Publishing DTD v0 20100105//EN" "tax-treatment-NSO.dtd">
<tp:taxon-treatment xmlns:tp="http://www.plazi.org/taxpub"><tp:treatment-meta><kwd-group><label>Taxon classification</label><kwd>
              <named-content content-type="kingdom">Animalia</named-content>
            </kwd><kwd>
              <named-content content-type="order">Hemiptera</named-content>
            </kwd><kwd>
              <named-content content-type="family">Schizopteridae</named-content>
            </kwd></kwd-group><mixed-citation publication-type="journal"><person-group><name><surname>Luo</surname><given-names>Jiu-Yang</given-names></name><name><surname>Gong</surname><given-names>Qiang-Bang</given-names></name><name><surname>Xie</surname><given-names>Qiang</given-names></name></person-group><article-title>﻿A new genus and species of minute litter bugs family <tp:taxon-name><tp:taxon-name-part taxon-name-part-type="family">Schizopteridae</tp:taxon-name-part></tp:taxon-name> Reuter, 1891 from China (<tp:taxon-name><tp:taxon-name-part taxon-name-part-type="order">Hemiptera</tp:taxon-name-part></tp:taxon-name>, <tp:taxon-name><tp:taxon-name-part taxon-name-part-type="suborder">Heteroptera</tp:taxon-name-part></tp:taxon-name>, <tp:taxon-name><tp:taxon-name-part taxon-name-part-type="infraorder">Dipsocoromorpha</tp:taxon-name-part></tp:taxon-name>)</article-title><source>Zookeys</source><day>07</day><month>09</month><year>2022</year><volume>1120</volume><fpage>177</fpage><lpage>193</lpage><pub-id pub-id-type="doi">10.3897/zookeys.1120.90086</pub-id></mixed-citation></tp:treatment-meta><tp:nomenclature><label>﻿Genus</label><tp:taxon-name>
            <object-id xmlns:xlink="http://www.w3.org/1999/xlink" content-type="arpha" xlink:type="simple">E7E8D75F-A852-54ED-BBC5-E1B2D9EF2A6E</object-id>
            <tp:taxon-name-part taxon-name-part-type="genus" reg="Cornonannus">Cornonannus</tp:taxon-name-part>
            <object-id xmlns:xlink="http://www.w3.org/1999/xlink" content-type="zoobank" xlink:type="simple">https://zoobank.org/1AEACAED-23C0-4690-AB8E-5287B3E9E5D9</object-id>
          </tp:taxon-name><tp:taxon-status xmlns:xlink="http://www.w3.org/1999/xlink" xlink:type="simple">gen. nov.</tp:taxon-status><xref ref-type="fig" rid="F1">Figs 1</xref><xref ref-type="fig" rid="F2">, 2</xref><xref ref-type="fig" rid="F3">, 3</xref><xref ref-type="fig" rid="F4">, 4</xref><xref ref-type="fig" rid="F5">, 5</xref><xref ref-type="fig" rid="F6">, 6</xref><xref ref-type="fig" rid="F7">, 7</xref><xref ref-type="fig" rid="F8">, 8</xref><xref ref-type="fig" rid="F9">, 9</xref></tp:nomenclature><tp:treatment-sec sec-type="type species" id="SECID0ETOAC"><title>Type species.</title><p>Type species by present designation: <italic><tp:taxon-name><tp:taxon-name-part taxon-name-part-type="genus" reg="Cornonannus">Cornonannus</tp:taxon-name-part><tp:taxon-name-part taxon-name-part-type="species" reg="bui">bui</tp:taxon-name-part></tp:taxon-name></italic> sp. nov.</p></tp:treatment-sec><tp:treatment-sec sec-type="diagnosis" id="SECID0EIPAC"><title>Diagnosis.</title><p>The genus <italic><tp:taxon-name><tp:taxon-name-part taxon-name-part-type="genus" reg="Cornonannus">Cornonannus</tp:taxon-name-part></tp:taxon-name></italic> gen. nov. can be distinguished from the other genera of <tp:taxon-name><tp:taxon-name-part taxon-name-part-type="subfamily">Schizopterinae</tp:taxon-name-part></tp:taxon-name> by the following combined characteristics: 1) male with an upcurved horn-like frontal process on middle of head (Figs <xref ref-type="fig" rid="F1">1A–D</xref>, <xref ref-type="fig" rid="F2">2A–C</xref>); 2) pronotum without collar; 3) forewing without costal fracture (Fig. <xref ref-type="fig" rid="F3">3A</xref>); 4) forewing C+<abbrev xmlns:xlink="http://www.w3.org/1999/xlink" xlink:title="subcostal" id="ABBRID0EHAAE" xlink:type="simple">Sc</abbrev>, R1 distinctly thicker than other veins, R2 broad, about 2–3 times width of M, <abbrev xmlns:xlink="http://www.w3.org/1999/xlink" xlink:title="cubitus" id="ABBRID0ELAAE" xlink:type="simple">Cu</abbrev> or apical half of An (Fig. <xref ref-type="fig" rid="F3">3A</xref>); 5) tarsal formula 3-3-3 (Fig. <xref ref-type="fig" rid="F3">3C–E</xref>); 6) tergites I–VII of abdomen with transverse groove, tubercles on both sides of groove respectively or only on posterior side of groove (Fig. <xref ref-type="fig" rid="F4">4B, C</xref>); 7) male anophoric process large and curved (Fig. <xref ref-type="fig" rid="F4">4B, C</xref>).</p></tp:treatment-sec><tp:treatment-sec sec-type="description" id="SECID0E6AAE"><title>Description.</title><p>Small (ca 1.5–1.6 mm), oblong and stout, forewing exceeding apex of abdomen (Fig. <xref ref-type="fig" rid="F1">1A–D</xref>). <bold><italic>Coloration</italic></bold>: ground color brown to dark brown, compound eyes red to dark red, appendages yellowish brown to light brown, subapical of forewings with whitish area (Fig. <xref ref-type="fig" rid="F1">1A, D</xref>).</p><fig id="F1" position="float" orientation="portrait"><object-id xmlns:xlink="http://www.w3.org/1999/xlink" content-type="doi" xlink:type="simple">10.3897/zookeys.1120.90086.figure1</object-id><object-id xmlns:xlink="http://www.w3.org/1999/xlink" content-type="arpha" xlink:type="simple">2FB9D0A2-96AC-5DEB-9E80-F906FA0886A5</object-id><label>Figure 1.</label><caption><p>Habitus of <italic><tp:taxon-name><tp:taxon-name-part taxon-name-part-type="genus" reg="Cornonannus">Cornonannus</tp:taxon-name-part><tp:taxon-name-part taxon-name-part-type="species" reg="bui">bui</tp:taxon-name-part></tp:taxon-name></italic> gen. et sp. nov. <bold>A–C</bold> male holotype <bold>A</bold> in dorsal view <bold>B</bold> in ventral view <bold>C</bold> in lateral view <bold>D</bold> male paratype in dorsal view (in dry condition).</p></caption><graphic xmlns:xlink="http://www.w3.org/1999/xlink" xlink:href="zookeys-1120-177_article-90086__-g001.jpg" position="float" orientation="portrait" xlink:type="simple" id="oo_739580.jpg"><uri content-type="original_file" xlink:type="simple">https://binary.pensoft.net/fig/739580</uri></graphic></fig><p><bold>Structure: <italic>head</italic></bold> strongly declivent, short in lateral view, with dense punctures; frons slightly convex, with frontal process in the middle (Figs <xref ref-type="fig" rid="F2">2A, C</xref>, <xref ref-type="fig" rid="F5">5A, C</xref>), and several frontal cibarial muscle scars; vertex with cibarial scars consists of five contiguous coarse pits arranged in a row on both sides (Fig. <xref ref-type="fig" rid="F2">2A</xref>); areas near inner margin of eyes convex; maxillary plate and buccula with semi-erect, long setae, clypeus with three pairs of semi-erect setae, and one central long seta; labrum with one pair of long setae, labial segment IV with two pairs of long setae (Figs <xref ref-type="fig" rid="F2">2A, B</xref>, <xref ref-type="fig" rid="F5">5C, E</xref>). Compound eye with about 30 ommatidia. Ocelli small, near inner margin of eyes, as large as about two ommatidia (Figs <xref ref-type="fig" rid="F2">2A, B</xref>, <xref ref-type="fig" rid="F5">5B</xref>). Antennae four-segmented, antennal segments I and II stout, subequal in length, with several semi-erect setae (Fig. <xref ref-type="fig" rid="F2">2A–C</xref>); segments III and IV slender, segment IV longer than III, both segments with very long, semi-erect setae (Fig. <xref ref-type="fig" rid="F1">1A–C</xref>). Labium four-segmented, reaching to middle of mesosternum, segment I thickest, segment IV longest and tapering (Fig. <xref ref-type="fig" rid="F1">1A, B</xref>). <bold><italic>Thorax</italic></bold>: prothorax with relatively dense punctures as in head (Figs <xref ref-type="fig" rid="F2">2A, B</xref>, <xref ref-type="fig" rid="F5">5C–D</xref>). Pronotum near trapezoidal, declivent, without collar; callosite region with muscle scars consist by several pits (Fig. <xref ref-type="fig" rid="F2">2A</xref>); disk region convex; lateral margin sinuate, posterior margin slightly convex, middle near straight; proepisternal lobe inflated, almost reaching antennal insertions in lateral view (Fig. <xref ref-type="fig" rid="F2">2B</xref>). Proepimeral lobe wider than proepisternal lobe, subrectangular, posterior margin of proepimeron sinuate (Fig. <xref ref-type="fig" rid="F2">2B</xref>). Prosternum with wide longitudinal middle groove, apical portion of prosternal xiphus bilobate, sternal plate of prothorax trapezoidal, with straight posterior margin (Fig. <xref ref-type="fig" rid="F2">2C</xref>). Mesoscutum large; apex of mesoscutellum projecting posterodorsally in lateral view, base of mesoscutellum with a pair of pits (Fig. <xref ref-type="fig" rid="F2">2D–F</xref>); axillary cord sinuated; mesopostnotum with dense tubercles (Fig. <xref ref-type="fig" rid="F2">2E, F</xref>); mesoepisternal lobe large, mesepimeral lobe narrow, with tongue-shaped apex; upper area of mesopleura with a caudally directed triangular process (Fig. <xref ref-type="fig" rid="F2">2 D–F</xref>), mesopleura with groove along with middle coxal cleft, a deep concave located near the middle (Figs <xref ref-type="fig" rid="F2">2F</xref>, <xref ref-type="fig" rid="F5">5F</xref>); mesosternum with longitudinal mesosternal ridge (Fig. <xref ref-type="fig" rid="F2">2F</xref>). Metascutum transverse, curved; metapostnotum transverse; a deep groove between mesopleura and metapleural (Figs <xref ref-type="fig" rid="F2">2F</xref>, <xref ref-type="fig" rid="F5">5F</xref>). Metasternum with large keel-like metasternal spine, interlocking with notch between middle coxal cavities, basal portion of metasternal spine with round process, triangular apex (Figs <xref ref-type="fig" rid="F2">2F</xref>, <xref ref-type="fig" rid="F6">6A</xref>); apex of metendosternite bilobate (Fig. <xref ref-type="fig" rid="F2">2D–E</xref>). Forewings macropterous in males, female unknown; C+<abbrev xmlns:xlink="http://www.w3.org/1999/xlink" xlink:title="subcostal" id="ABBRID0ELGAE" xlink:type="simple">Sc</abbrev> and R thickened, with very narrow, slender subcostal cell; R2 distinctly wider than other veins; basal cell and trapezoidal discal cell slender; end of M subdivided into two branches (Fig. <xref ref-type="fig" rid="F3">3A</xref>). Hind wings large and subdivided into four lobes, jugal lobe small; <abbrev xmlns:xlink="http://www.w3.org/1999/xlink" xlink:title="subcostal" id="ABBRID0ETGAE" xlink:type="simple">Sc</abbrev>+R+M and <abbrev xmlns:xlink="http://www.w3.org/1999/xlink" xlink:title="cubitus" id="ABBRID0EXGAE" xlink:type="simple">Cu</abbrev> subequal in length, <abbrev xmlns:xlink="http://www.w3.org/1999/xlink" xlink:title="first anal vein" id="ABBRID0E2GAE" xlink:type="simple">1An</abbrev> about three times as long as <abbrev xmlns:xlink="http://www.w3.org/1999/xlink" xlink:title="second anal vein" id="ABBRID0E6GAE" xlink:type="simple">2An</abbrev>, m-cu absent, (Fig. <xref ref-type="fig" rid="F3">3B</xref>). Tarsal formula 3-3-3; apex of coxae, whole trochanters, femurs, tibiae, and tarsi with semi-erect setae (Fig. <xref ref-type="fig" rid="F3">3C–E</xref>). Arolia absent; pulvilli fine and straight. Inner apex of foretibiae protuberant, with a long seta (Fig. <xref ref-type="fig" rid="F5">5E</xref>); foretibiae bristle comb with about 10 setae; middle tibiae bristle comb with about 10 setae. Inner surface of hind coxae with adhesive pad (Figs <xref ref-type="fig" rid="F3">3E</xref>, <xref ref-type="fig" rid="F6">6A, B</xref>); distal half of hind tibiae slightly curved, apex of hind tibiae with four thick setae. <bold><italic>Pregenital abdomen</italic></bold>: abdomen strong sclerotized and rigid; terga interlocking, sterna also interlocking; tergites I–VI, sternites II–VI almost symmetric, tergite VII, sternite VII slightly asymmetric, tergite VIII strongly asymmetric (Fig. <xref ref-type="fig" rid="F4">4A–C</xref>). Tergites I and II fused, with transverse groove in the middle, tubercles on both sides of groove respectively or only on posterior side of groove (Figs <xref ref-type="fig" rid="F4">4B, C</xref>, <xref ref-type="fig" rid="F7">7A, B</xref>). Middle area of sternites II and III less sclerotized, as sockets interlocking with metasternal plate; middle of sternite IV with longitudinal ridge; posterior margin of sternites VI and VII sinuated; sternite VII showing distinct sinistral asymmetry, sternites on both sides are approximately 90° from caudal view (Fig. <xref ref-type="fig" rid="F4">4D</xref>). Tergite VIII also showing sinistral asymmetry. <bold><italic>Genitalia</italic></bold>: basal portion of pygophore near globular, overlapped by tergite VIII and sternite VII in repose; apical portion of pygophore flat, and exposed, with dense setae, asymmetrical. Anophore tubular, with anophoric process. Parameres strongly asymmetry; left paramere short, with a broad base, and a curved flattened distal projection; right paramere long, tapering, with a flat oval base provided with inner curved distal projection. Aedeagus complex, with a large, triangular basal plate; apical portion tubular, thin.</p><fig id="F2" position="float" orientation="portrait"><object-id xmlns:xlink="http://www.w3.org/1999/xlink" content-type="doi" xlink:type="simple">10.3897/zookeys.1120.90086.figure2</object-id><object-id xmlns:xlink="http://www.w3.org/1999/xlink" content-type="arpha" xlink:type="simple">23B70A75-5322-55CC-9B09-549B810FB288</object-id><label>Figure 2.</label><caption><p>Head and thorax of <italic><tp:taxon-name><tp:taxon-name-part taxon-name-part-type="genus" reg="Cornonannus">Cornonannus</tp:taxon-name-part><tp:taxon-name-part taxon-name-part-type="species" reg="bui">bui</tp:taxon-name-part></tp:taxon-name></italic> gen. et sp. nov., male paratype <bold>A–C</bold> male head and prothorax <bold>D–F</bold> male pterothorax <bold>A</bold> in frontal view <bold>B</bold> in lateral view <bold>C</bold> in ventral view <bold>D</bold> in ventral view <bold>E</bold> in dorsal view <bold>F</bold> in lateral view.</p></caption><graphic xmlns:xlink="http://www.w3.org/1999/xlink" xlink:href="zookeys-1120-177_article-90086__-g002.jpg" position="float" orientation="portrait" xlink:type="simple" id="oo_739581.jpg"><uri content-type="original_file" xlink:type="simple">https://binary.pensoft.net/fig/739581</uri></graphic></fig><fig id="F3" position="float" orientation="portrait"><object-id xmlns:xlink="http://www.w3.org/1999/xlink" content-type="doi" xlink:type="simple">10.3897/zookeys.1120.90086.figure3</object-id><object-id xmlns:xlink="http://www.w3.org/1999/xlink" content-type="arpha" xlink:type="simple">7344B916-6F16-5BB7-8B0C-E9883D7792A8</object-id><label>Figure 3.</label><caption><p>Wings and legs of <italic><tp:taxon-name><tp:taxon-name-part taxon-name-part-type="genus" reg="Cornonannus">Cornonannus</tp:taxon-name-part><tp:taxon-name-part taxon-name-part-type="species" reg="bui">bui</tp:taxon-name-part></tp:taxon-name></italic> gen. et sp. nov., male paratype <bold>A</bold> forewing in dorsal view <bold>B</bold> hindwing in lateral view <bold>C</bold> foreleg <bold>D</bold> middle leg <bold>E</bold> hind leg.</p></caption><graphic xmlns:xlink="http://www.w3.org/1999/xlink" xlink:href="zookeys-1120-177_article-90086__-g003.jpg" position="float" orientation="portrait" xlink:type="simple" id="oo_739582.jpg"><uri content-type="original_file" xlink:type="simple">https://binary.pensoft.net/fig/739582</uri></graphic></fig><fig id="F4" position="float" orientation="portrait"><object-id xmlns:xlink="http://www.w3.org/1999/xlink" content-type="doi" xlink:type="simple">10.3897/zookeys.1120.90086.figure4</object-id><object-id xmlns:xlink="http://www.w3.org/1999/xlink" content-type="arpha" xlink:type="simple">B144EF5B-0078-5FEC-9E39-C35688FA1339</object-id><label>Figure 4.</label><caption><p>Abdomen of <italic><tp:taxon-name><tp:taxon-name-part taxon-name-part-type="genus" reg="Cornonannus">Cornonannus</tp:taxon-name-part><tp:taxon-name-part taxon-name-part-type="species" reg="bui">bui</tp:taxon-name-part></tp:taxon-name></italic> gen. et sp. nov., male paratype. <bold>A</bold> in dorsal view <bold>B</bold> in lateral view <bold>C</bold> in ventral view <bold>D</bold> in caudal view.</p></caption><graphic xmlns:xlink="http://www.w3.org/1999/xlink" xlink:href="zookeys-1120-177_article-90086__-g004.jpg" position="float" orientation="portrait" xlink:type="simple" id="oo_739583.jpg"><uri content-type="original_file" xlink:type="simple">https://binary.pensoft.net/fig/739583</uri></graphic></fig><fig id="F5" position="float" orientation="portrait"><object-id xmlns:xlink="http://www.w3.org/1999/xlink" content-type="doi" xlink:type="simple">10.3897/zookeys.1120.90086.figure5</object-id><object-id xmlns:xlink="http://www.w3.org/1999/xlink" content-type="arpha" xlink:type="simple">2DAE361B-4DBF-5045-90D0-5C961508F94E</object-id><label>Figure 5.</label><caption><p>Scanning electron micrographs of <italic><tp:taxon-name><tp:taxon-name-part taxon-name-part-type="genus" reg="Cornonannus">Cornonannus</tp:taxon-name-part><tp:taxon-name-part taxon-name-part-type="species" reg="bui">bui</tp:taxon-name-part></tp:taxon-name></italic> gen. et sp. nov., male paratype in ventro-lateral view <bold>A</bold> frontal process <bold>B</bold> left eye and ocellus <bold>C</bold> head and thorax <bold>D</bold> microtrichia on head <bold>E</bold> mouth parts <bold>F</bold> pterothorax.</p></caption><graphic xmlns:xlink="http://www.w3.org/1999/xlink" xlink:href="zookeys-1120-177_article-90086__-g005.jpg" position="float" orientation="portrait" xlink:type="simple" id="oo_739584.jpg"><uri content-type="original_file" xlink:type="simple">https://binary.pensoft.net/fig/739584</uri></graphic></fig><fig id="F6" position="float" orientation="portrait"><object-id xmlns:xlink="http://www.w3.org/1999/xlink" content-type="doi" xlink:type="simple">10.3897/zookeys.1120.90086.figure6</object-id><object-id xmlns:xlink="http://www.w3.org/1999/xlink" content-type="arpha" xlink:type="simple">E7A1F648-C7A2-5CD5-8876-F8781B168191</object-id><label>Figure 6.</label><caption><p>Scanning electron micrographs of <italic><tp:taxon-name><tp:taxon-name-part taxon-name-part-type="genus" reg="Cornonannus">Cornonannus</tp:taxon-name-part><tp:taxon-name-part taxon-name-part-type="species" reg="bui">bui</tp:taxon-name-part></tp:taxon-name></italic> gen. et sp. nov., male paratype in ventro-lateral view <bold>A</bold> metasternal spine <bold>B</bold> adhesive pad <bold>C</bold> abdomen <bold>D</bold> microtrichia on area near connexivum <bold>E</bold> middle region of basal sternite VII <bold>F</bold> middle region of sternite VII.</p></caption><graphic xmlns:xlink="http://www.w3.org/1999/xlink" xlink:href="zookeys-1120-177_article-90086__-g006.jpg" position="float" orientation="portrait" xlink:type="simple" id="oo_739585.jpg"><uri content-type="original_file" xlink:type="simple">https://binary.pensoft.net/fig/739585</uri></graphic></fig><fig id="F7" position="float" orientation="portrait"><object-id xmlns:xlink="http://www.w3.org/1999/xlink" content-type="doi" xlink:type="simple">10.3897/zookeys.1120.90086.figure7</object-id><object-id xmlns:xlink="http://www.w3.org/1999/xlink" content-type="arpha" xlink:type="simple">93BB4E41-7025-5628-A8F0-18D6B28ED097</object-id><label>Figure 7.</label><caption><p>Scanning electron micrographs of <italic><tp:taxon-name><tp:taxon-name-part taxon-name-part-type="genus" reg="Cornonannus">Cornonannus</tp:taxon-name-part><tp:taxon-name-part taxon-name-part-type="species" reg="bui">bui</tp:taxon-name-part></tp:taxon-name></italic> gen. et sp. nov., male paratype in dorsal view <bold>A</bold> abdomen <bold>B</bold> groove and tubercles on tergite V <bold>C</bold> apex of abdomen <bold>D</bold> right region of tergite VIII <bold>E</bold> genitalia <bold>F</bold> apex of anophoric process.</p></caption><graphic xmlns:xlink="http://www.w3.org/1999/xlink" xlink:href="zookeys-1120-177_article-90086__-g007.jpg" position="float" orientation="portrait" xlink:type="simple" id="oo_739586.jpg"><uri content-type="original_file" xlink:type="simple">https://binary.pensoft.net/fig/739586</uri></graphic></fig></tp:treatment-sec><tp:treatment-sec sec-type="etymology" id="SECID0E2PAE"><title>Etymology.</title><p>The generic name is derived from the Greek prefix “corn-” (horned or having horns or horn-like appendages) and the Greek root “nannus” (a dwarf). The gender is masculine.</p></tp:treatment-sec><tp:treatment-sec><!--Section generated to contain objects referenced in tp:taxon-treatment.--><fig id="F8" position="float" orientation="portrait"><object-id xmlns:xlink="http://www.w3.org/1999/xlink" content-type="doi" xlink:type="simple">10.3897/zookeys.1120.90086.figure8</object-id><object-id xmlns:xlink="http://www.w3.org/1999/xlink" content-type="arpha" xlink:type="simple">7149A40F-CD5B-550E-8DB3-5823D294B898</object-id><label>Figure 8.</label><caption><p>Drawings of <italic><tp:taxon-name><tp:taxon-name-part taxon-name-part-type="genus" reg="Cornonannus">Cornonannus</tp:taxon-name-part><tp:taxon-name-part taxon-name-part-type="species" reg="bui">bui</tp:taxon-name-part></tp:taxon-name></italic> gen. et sp. nov., male paratype <bold>A</bold> abdomen in dorsal view <bold>B</bold> tergite VIII in dorsal view <bold>C</bold> pygophore in dorsal view <bold>D, E</bold> two aspects of anophoric process <bold>F</bold> Aedeagus in dorsal view <bold>G–H</bold> two aspects of left paramere <bold>I, J</bold> two aspects of right paramere. Scale bars: 0.2 mm (<bold>A</bold>); 0.1 mm (<bold>B, C</bold>); 0.05 mm (<bold>D–J</bold>).</p></caption><graphic xmlns:xlink="http://www.w3.org/1999/xlink" xlink:href="zookeys-1120-177_article-90086__-g008.jpg" position="float" orientation="portrait" xlink:type="simple" id="oo_739587.jpg"><uri content-type="original_file" xlink:type="simple">https://binary.pensoft.net/fig/739587</uri></graphic></fig><fig id="F9" position="float" orientation="portrait"><object-id xmlns:xlink="http://www.w3.org/1999/xlink" content-type="doi" xlink:type="simple">10.3897/zookeys.1120.90086.figure9</object-id><object-id xmlns:xlink="http://www.w3.org/1999/xlink" content-type="arpha" xlink:type="simple">BB0339CF-D1AA-527D-9D4D-0AD631641536</object-id><label>Figure 9.</label><caption><p>Distribution map of <italic><tp:taxon-name><tp:taxon-name-part taxon-name-part-type="genus" reg="Cornonannus">Cornonannus</tp:taxon-name-part><tp:taxon-name-part taxon-name-part-type="species" reg="bui">bui</tp:taxon-name-part></tp:taxon-name></italic> gen. et sp. nov.</p></caption><graphic xmlns:xlink="http://www.w3.org/1999/xlink" xlink:href="zookeys-1120-177_article-90086__-g009.jpg" position="float" orientation="portrait" xlink:type="simple" id="oo_739588.jpg"><uri content-type="original_file" xlink:type="simple">https://binary.pensoft.net/fig/739588</uri></graphic></fig></tp:treatment-sec></tp:taxon-treatment>
