# Supplementary material for: ﻿A new genus and species of minute litter bugs family Schizopteridae Reuter, 1891 from China (Hemiptera, Heteroptera, Dipsocoromorpha)
Source: Zookeys. 2022 Sep 7;1120:177–93. doi: 10.3897/zookeys.1120.90086 (PMC9848660; doi:10.3897/zookeys.1120.90086)
Supplement: XML Treatment for Cornonannus bui [file zookeys.1120.90086-treatment2.xml]

<!DOCTYPE tp:taxon-treatment
  PUBLIC "-//TaxonX//DTD Taxonomic Treatment Publishing DTD v0 20100105//EN" "tax-treatment-NSO.dtd">
<tp:taxon-treatment xmlns:tp="http://www.plazi.org/taxpub"><tp:treatment-meta><kwd-group><label>Taxon classification</label><kwd>
              <named-content content-type="kingdom">Animalia</named-content>
            </kwd><kwd>
              <named-content content-type="order">Hemiptera</named-content>
            </kwd><kwd>
              <named-content content-type="family">Schizopteridae</named-content>
            </kwd></kwd-group><mixed-citation publication-type="journal"><person-group><name><surname>Luo</surname><given-names>Jiu-Yang</given-names></name><name><surname>Gong</surname><given-names>Qiang-Bang</given-names></name><name><surname>Xie</surname><given-names>Qiang</given-names></name></person-group><article-title>﻿A new genus and species of minute litter bugs family <tp:taxon-name><tp:taxon-name-part taxon-name-part-type="family">Schizopteridae</tp:taxon-name-part></tp:taxon-name> Reuter, 1891 from China (<tp:taxon-name><tp:taxon-name-part taxon-name-part-type="order">Hemiptera</tp:taxon-name-part></tp:taxon-name>, <tp:taxon-name><tp:taxon-name-part taxon-name-part-type="suborder">Heteroptera</tp:taxon-name-part></tp:taxon-name>, <tp:taxon-name><tp:taxon-name-part taxon-name-part-type="infraorder">Dipsocoromorpha</tp:taxon-name-part></tp:taxon-name>)</article-title><source>Zookeys</source><day>07</day><month>09</month><year>2022</year><volume>1120</volume><fpage>177</fpage><lpage>193</lpage><pub-id pub-id-type="doi">10.3897/zookeys.1120.90086</pub-id></mixed-citation></tp:treatment-meta><tp:nomenclature><label>﻿</label><tp:taxon-name>
            <object-id xmlns:xlink="http://www.w3.org/1999/xlink" content-type="arpha" xlink:type="simple">47B7F191-DF6B-5A53-A250-BF1F0AE6B5A4</object-id>
            <tp:taxon-name-part taxon-name-part-type="genus" reg="Cornonannus">Cornonannus</tp:taxon-name-part>
            <tp:taxon-name-part taxon-name-part-type="species" reg="bui">bui</tp:taxon-name-part>
            <object-id xmlns:xlink="http://www.w3.org/1999/xlink" content-type="zoobank" xlink:type="simple">https://zoobank.org/079DE0DD-53EA-4F0F-BB1A-0290C7BF6044</object-id>
          </tp:taxon-name><tp:taxon-authority>
            sp. nov.</tp:taxon-authority><xref ref-type="fig" rid="F1">Figs 1</xref><xref ref-type="fig" rid="F2">, 2</xref><xref ref-type="fig" rid="F3">, 3</xref><xref ref-type="fig" rid="F4">, 4</xref><xref ref-type="fig" rid="F5">, 5</xref><xref ref-type="fig" rid="F6">, 6</xref><xref ref-type="fig" rid="F7">, 7</xref><xref ref-type="fig" rid="F8">, 8</xref><xref ref-type="fig" rid="F9">, 9</xref></tp:nomenclature><tp:treatment-sec sec-type="material" id="SECID0ERSAE"><title>Material.</title><p><bold><italic>Holotype</italic></bold>: ♂, China, Yunnan Province, Dehong Prefecture, Yingjiang County, Sudian, Mengga River: <named-content xmlns:xlink="http://www.w3.org/1999/xlink" content-type="dwc:verbatimCoordinates" xlink:type="simple"><named-content content-type="geo-json" specific-use="{&#34;type&#34;:&#34;Point&#34;,&#34;coordinates&#34;:[97.857500,25.093333]}" id="NCID0E6SAE" xlink:type="simple">25°5'36"N, 97°51'27"E</named-content></named-content>; ca 1420 m elev.; leg. Qiang Xie &amp;Yue-Ran Wang; 2019-VIII-20 (<abbrev xmlns:xlink="http://www.w3.org/1999/xlink" content-type="institution" xlink:title="Museum of Biology, Sun Yat-sen University, Guangzhou, China" id="ABBRID0EETAE" xlink:type="simple">SYSBM</abbrev>). <bold><italic>Paratypes</italic></bold>: 4♂♂, same data as holotype (<abbrev xmlns:xlink="http://www.w3.org/1999/xlink" content-type="institution" xlink:title="Museum of Biology, Sun Yat-sen University, Guangzhou, China" id="ABBRID0EMTAE" xlink:type="simple">SYSBM</abbrev>).</p></tp:treatment-sec><tp:treatment-sec sec-type="diagnosis" id="SECID0ERTAE"><title>Diagnosis.</title><p>Same as diagnosis of genus.</p></tp:treatment-sec><tp:treatment-sec sec-type="description" id="SECID0EWTAE"><title>Description.</title><p><bold>Macropterous male</bold>: small (1.47–1.64 mm), oblong and stout (Fig. <xref ref-type="fig" rid="F1">1A–D</xref>). <bold><italic>Coloration</italic></bold>: ground color brown to dark brown, appendages yellowish brown to light brown, compound eyes dark red, ocelli light brown; punctures on head and prothorax black; distal half and about 2/3 of anterior margin of clavus, basal cell and base of trapezoidal cell of forewings whitish (Fig. <xref ref-type="fig" rid="F1">1A, D</xref>).</p><p><bold>Surface and vestiture</bold>: head and prothorax with relatively dense setae, dense hair-like and end-enlarged microtrichia (Fig. <xref ref-type="fig" rid="F5">5A–B, D</xref>). Pterothorax with numerous tiny, oblong tubercles and dense microtrichia (Fig. <xref ref-type="fig" rid="F5">5F</xref>). Veins of forewings with sparse setae. Sterna of abdomen with sparse setae (Fig. <xref ref-type="fig" rid="F6">6C</xref>), dense microtrichia; area near connexivum with end-enlarged microtrichia (Fig. <xref ref-type="fig" rid="F6">6D</xref>). Middle region of basal sternite VII with stout-based microtrichia (Fig. <xref ref-type="fig" rid="F6">6E</xref>), middle region of sternite VII with dense small pits which with radial-ended microtrichia in the middle (Fig. <xref ref-type="fig" rid="F6">6F</xref>). Tergites of abdomen with tiny, oblong tubercles and dense microtrichia (Fig. <xref ref-type="fig" rid="F7">7A–B</xref>).</p><p><bold>Structure: <italic>head</italic></bold> short; wider than long; frons with up-curved frontal process in middle region (Figs <xref ref-type="fig" rid="F2">2A, C</xref>, <xref ref-type="fig" rid="F5">5A, C</xref>). Eyes relatively small, minimum width of vertex/maximum width of eye ca 3.82. Ocelli small, oval. Antennae four-segmented, antennal segment I and II stout, subequal in length, segment III and IV slender, segment IV longer than III, ratio of antennal segments I:II:III:IV = 1:1.05:3.45:4.2. Labium four-segmented, labial segment I thickest, segment IV longest and tapering, ratio of labial segments I:II:III:IV = 1.78:1:1.67:2.33. <bold><italic>Thorax</italic></bold>: pronotum declivent, near trapezoidal, width about 1.83 times of middle length. Forewings C+<abbrev xmlns:xlink="http://www.w3.org/1999/xlink" xlink:title="subcostal" id="ABBRID0E1VAE" xlink:type="simple">Sc</abbrev> and R thicken, with very narrow, slender subcostal cell, R2 about three times the width of other veins (Fig. <xref ref-type="fig" rid="F3">3A</xref>). Tarsal formula 3-3-3. Forefemurs distinct thicker than middle and hind femurs. <bold><italic>Pregenital abdomen</italic></bold>: abdomen strongly sclerotized, rigid; tergite I–VI, sternite II–VI almost symmetric, tergite VII, sternite VII slightly asymmetric, tergite VIII strongly asymmetric (Fig. <xref ref-type="fig" rid="F4">4A–C</xref>); tergites I and II fused, with transverse groove in the middle, and 6–7 round tubercles on both sides of groove respectively; tergites III–VII with transverse groove near basal margin, tergites III–V with 6–7 round tubercles on both sides of groove respectively, tergite VI with four or five round tubercles on both sides of groove respectively, tergite VII with four round tubercles only on posterior side of groove (Figs <xref ref-type="fig" rid="F4">4B, C</xref>, <xref ref-type="fig" rid="F7">7A, B</xref>). Tergite VIII also showing sinistral asymmetry, left area depressed which accommodating anophoric process (Fig. <xref ref-type="fig" rid="F8">8B</xref>). <bold><italic>Genitalia</italic></bold>: anophore short tubular, with large anophoric process, curving to left; anophoric process with dense spiniform setae on apical region (Figs <xref ref-type="fig" rid="F7">7C, F</xref>, <xref ref-type="fig" rid="F8">8D, E</xref>). Left paramere with microtrichia at base, and oblong flattened distal projection which with two erect setae in dorsal surface; dorsum with hemispherical lobe, which with bilobate margin, two erect setae situated near the concave (Fig. <xref ref-type="fig" rid="F8">8G, H</xref>); distal projection of right paramere with two semi-erect setae on inner margin (Fig. <xref ref-type="fig" rid="F8">8I, J</xref>). Aedeagus complex, with a large, triangular basal plate; apical portion tubular, thin, protruding from pygophore about one coil (Fig. <xref ref-type="fig" rid="F8">8A, F</xref>).</p><fig id="F8" position="float" orientation="portrait"><object-id xmlns:xlink="http://www.w3.org/1999/xlink" content-type="doi" xlink:type="simple">10.3897/zookeys.1120.90086.figure8</object-id><object-id xmlns:xlink="http://www.w3.org/1999/xlink" content-type="arpha" xlink:type="simple">7149A40F-CD5B-550E-8DB3-5823D294B898</object-id><label>Figure 8.</label><caption><p>Drawings of <italic><tp:taxon-name><tp:taxon-name-part taxon-name-part-type="genus" reg="Cornonannus">Cornonannus</tp:taxon-name-part><tp:taxon-name-part taxon-name-part-type="species" reg="bui">bui</tp:taxon-name-part></tp:taxon-name></italic> gen. et sp. nov., male paratype <bold>A</bold> abdomen in dorsal view <bold>B</bold> tergite VIII in dorsal view <bold>C</bold> pygophore in dorsal view <bold>D, E</bold> two aspects of anophoric process <bold>F</bold> Aedeagus in dorsal view <bold>G–H</bold> two aspects of left paramere <bold>I, J</bold> two aspects of right paramere. Scale bars: 0.2 mm (<bold>A</bold>); 0.1 mm (<bold>B, C</bold>); 0.05 mm (<bold>D–J</bold>).</p></caption><graphic xmlns:xlink="http://www.w3.org/1999/xlink" xlink:href="zookeys-1120-177_article-90086__-g008.jpg" position="float" orientation="portrait" xlink:type="simple" id="oo_739587.jpg"><uri content-type="original_file" xlink:type="simple">https://binary.pensoft.net/fig/739587</uri></graphic></fig><p><bold>Female</bold>: unknown.</p></tp:treatment-sec><tp:treatment-sec sec-type="description" id="SECID0EAZAE"><title>Measurements</title><p><bold>(in mm; male holotype / male paratypes, <italic>N</italic> = 4).</bold> Total body length 1.59 / 1.47–1.64; length of head 0.31 / 0.30–0.32, maximum width across eyes 0.51 / 0.48‒0.50, interocular distance 0.34 / 0.31‒0.34; length of antennal segment I 0.11 / 0.09–0.11, segment II 0.10 / 0.10‒0.11, segment III 0.37 / 0.32‒0.37, segment IV 0.44 / 0.40‒0.43; length of labial segment I 0.09 / 0.07‒0.09, segment II 0.04 / 0.04‒0.05, segment III 0.07 / 0.07‒0.08, segment IV 0.11 / 0.10‒0.11; middle length of pronotum 0.44 / 0.41‒0.46, humeral width 0.82 / 0.77‒0.81; length of forewing 1.32 / 1.27–1.47; length of fore femur 0.39 / 0.34–0.38, fore tibia 0.44 / 0.40‒0.43, fore tarsus 0.16 / 0.15–0.16; length of middle femur 0.43 / 0.38‒0.42, middle tibia 0.46 / 0.41‒0.45, middle tarsus 0.16 / 0.15‒0.17; length of hind femur 0.51 / 0.46–049, hind tibia 0.71 / 0.65–0.68, hind tarsus 0.19 / 0.18–0.19; greatest width of abdomen 0.66 / 0.61‒0.65.</p></tp:treatment-sec><tp:treatment-sec sec-type="etymology" id="SECID0ELZAE"><title>Etymology.</title><p>The specific name is derived from and dedicated to Prof. Wenjun Bu (Institute of Entomology, Nankai University, China), recognizing his contributions to the study of taxonomy, phylogeography and biogeography of <tp:taxon-name><tp:taxon-name-part taxon-name-part-type="suborder">Heteroptera</tp:taxon-name-part></tp:taxon-name>, on the occasion of his 60<sup>th</sup> birthday.</p></tp:treatment-sec><tp:treatment-sec sec-type="distribution" id="SECID0EYZAE"><title>Distribution.</title><p>Known only from the type locality, Yingjiang County, Yunnan Province, China (Fig. <xref ref-type="fig" rid="F9">9</xref>).</p><fig id="F9" position="float" orientation="portrait"><object-id xmlns:xlink="http://www.w3.org/1999/xlink" content-type="doi" xlink:type="simple">10.3897/zookeys.1120.90086.figure9</object-id><object-id xmlns:xlink="http://www.w3.org/1999/xlink" content-type="arpha" xlink:type="simple">BB0339CF-D1AA-527D-9D4D-0AD631641536</object-id><label>Figure 9.</label><caption><p>Distribution map of <italic><tp:taxon-name><tp:taxon-name-part taxon-name-part-type="genus" reg="Cornonannus">Cornonannus</tp:taxon-name-part><tp:taxon-name-part taxon-name-part-type="species" reg="bui">bui</tp:taxon-name-part></tp:taxon-name></italic> gen. et sp. nov.</p></caption><graphic xmlns:xlink="http://www.w3.org/1999/xlink" xlink:href="zookeys-1120-177_article-90086__-g009.jpg" position="float" orientation="portrait" xlink:type="simple" id="oo_739588.jpg"><uri content-type="original_file" xlink:type="simple">https://binary.pensoft.net/fig/739588</uri></graphic></fig></tp:treatment-sec><tp:treatment-sec><!--Section generated to contain objects referenced in tp:taxon-treatment.--><fig id="F1" position="float" orientation="portrait"><object-id xmlns:xlink="http://www.w3.org/1999/xlink" content-type="doi" xlink:type="simple">10.3897/zookeys.1120.90086.figure1</object-id><object-id xmlns:xlink="http://www.w3.org/1999/xlink" content-type="arpha" xlink:type="simple">2FB9D0A2-96AC-5DEB-9E80-F906FA0886A5</object-id><label>Figure 1.</label><caption><p>Habitus of <italic><tp:taxon-name><tp:taxon-name-part taxon-name-part-type="genus" reg="Cornonannus">Cornonannus</tp:taxon-name-part><tp:taxon-name-part taxon-name-part-type="species" reg="bui">bui</tp:taxon-name-part></tp:taxon-name></italic> gen. et sp. nov. <bold>A–C</bold> male holotype <bold>A</bold> in dorsal view <bold>B</bold> in ventral view <bold>C</bold> in lateral view <bold>D</bold> male paratype in dorsal view (in dry condition).</p></caption><graphic xmlns:xlink="http://www.w3.org/1999/xlink" xlink:href="zookeys-1120-177_article-90086__-g001.jpg" position="float" orientation="portrait" xlink:type="simple" id="oo_739580.jpg"><uri content-type="original_file" xlink:type="simple">https://binary.pensoft.net/fig/739580</uri></graphic></fig><fig id="F2" position="float" orientation="portrait"><object-id xmlns:xlink="http://www.w3.org/1999/xlink" content-type="doi" xlink:type="simple">10.3897/zookeys.1120.90086.figure2</object-id><object-id xmlns:xlink="http://www.w3.org/1999/xlink" content-type="arpha" xlink:type="simple">23B70A75-5322-55CC-9B09-549B810FB288</object-id><label>Figure 2.</label><caption><p>Head and thorax of <italic><tp:taxon-name><tp:taxon-name-part taxon-name-part-type="genus" reg="Cornonannus">Cornonannus</tp:taxon-name-part><tp:taxon-name-part taxon-name-part-type="species" reg="bui">bui</tp:taxon-name-part></tp:taxon-name></italic> gen. et sp. nov., male paratype <bold>A–C</bold> male head and prothorax <bold>D–F</bold> male pterothorax <bold>A</bold> in frontal view <bold>B</bold> in lateral view <bold>C</bold> in ventral view <bold>D</bold> in ventral view <bold>E</bold> in dorsal view <bold>F</bold> in lateral view.</p></caption><graphic xmlns:xlink="http://www.w3.org/1999/xlink" xlink:href="zookeys-1120-177_article-90086__-g002.jpg" position="float" orientation="portrait" xlink:type="simple" id="oo_739581.jpg"><uri content-type="original_file" xlink:type="simple">https://binary.pensoft.net/fig/739581</uri></graphic></fig><fig id="F3" position="float" orientation="portrait"><object-id xmlns:xlink="http://www.w3.org/1999/xlink" content-type="doi" xlink:type="simple">10.3897/zookeys.1120.90086.figure3</object-id><object-id xmlns:xlink="http://www.w3.org/1999/xlink" content-type="arpha" xlink:type="simple">7344B916-6F16-5BB7-8B0C-E9883D7792A8</object-id><label>Figure 3.</label><caption><p>Wings and legs of <italic><tp:taxon-name><tp:taxon-name-part taxon-name-part-type="genus" reg="Cornonannus">Cornonannus</tp:taxon-name-part><tp:taxon-name-part taxon-name-part-type="species" reg="bui">bui</tp:taxon-name-part></tp:taxon-name></italic> gen. et sp. nov., male paratype <bold>A</bold> forewing in dorsal view <bold>B</bold> hindwing in lateral view <bold>C</bold> foreleg <bold>D</bold> middle leg <bold>E</bold> hind leg.</p></caption><graphic xmlns:xlink="http://www.w3.org/1999/xlink" xlink:href="zookeys-1120-177_article-90086__-g003.jpg" position="float" orientation="portrait" xlink:type="simple" id="oo_739582.jpg"><uri content-type="original_file" xlink:type="simple">https://binary.pensoft.net/fig/739582</uri></graphic></fig><fig id="F4" position="float" orientation="portrait"><object-id xmlns:xlink="http://www.w3.org/1999/xlink" content-type="doi" xlink:type="simple">10.3897/zookeys.1120.90086.figure4</object-id><object-id xmlns:xlink="http://www.w3.org/1999/xlink" content-type="arpha" xlink:type="simple">B144EF5B-0078-5FEC-9E39-C35688FA1339</object-id><label>Figure 4.</label><caption><p>Abdomen of <italic><tp:taxon-name><tp:taxon-name-part taxon-name-part-type="genus" reg="Cornonannus">Cornonannus</tp:taxon-name-part><tp:taxon-name-part taxon-name-part-type="species" reg="bui">bui</tp:taxon-name-part></tp:taxon-name></italic> gen. et sp. nov., male paratype. <bold>A</bold> in dorsal view <bold>B</bold> in lateral view <bold>C</bold> in ventral view <bold>D</bold> in caudal view.</p></caption><graphic xmlns:xlink="http://www.w3.org/1999/xlink" xlink:href="zookeys-1120-177_article-90086__-g004.jpg" position="float" orientation="portrait" xlink:type="simple" id="oo_739583.jpg"><uri content-type="original_file" xlink:type="simple">https://binary.pensoft.net/fig/739583</uri></graphic></fig><fig id="F5" position="float" orientation="portrait"><object-id xmlns:xlink="http://www.w3.org/1999/xlink" content-type="doi" xlink:type="simple">10.3897/zookeys.1120.90086.figure5</object-id><object-id xmlns:xlink="http://www.w3.org/1999/xlink" content-type="arpha" xlink:type="simple">2DAE361B-4DBF-5045-90D0-5C961508F94E</object-id><label>Figure 5.</label><caption><p>Scanning electron micrographs of <italic><tp:taxon-name><tp:taxon-name-part taxon-name-part-type="genus" reg="Cornonannus">Cornonannus</tp:taxon-name-part><tp:taxon-name-part taxon-name-part-type="species" reg="bui">bui</tp:taxon-name-part></tp:taxon-name></italic> gen. et sp. nov., male paratype in ventro-lateral view <bold>A</bold> frontal process <bold>B</bold> left eye and ocellus <bold>C</bold> head and thorax <bold>D</bold> microtrichia on head <bold>E</bold> mouth parts <bold>F</bold> pterothorax.</p></caption><graphic xmlns:xlink="http://www.w3.org/1999/xlink" xlink:href="zookeys-1120-177_article-90086__-g005.jpg" position="float" orientation="portrait" xlink:type="simple" id="oo_739584.jpg"><uri content-type="original_file" xlink:type="simple">https://binary.pensoft.net/fig/739584</uri></graphic></fig><fig id="F6" position="float" orientation="portrait"><object-id xmlns:xlink="http://www.w3.org/1999/xlink" content-type="doi" xlink:type="simple">10.3897/zookeys.1120.90086.figure6</object-id><object-id xmlns:xlink="http://www.w3.org/1999/xlink" content-type="arpha" xlink:type="simple">E7A1F648-C7A2-5CD5-8876-F8781B168191</object-id><label>Figure 6.</label><caption><p>Scanning electron micrographs of <italic><tp:taxon-name><tp:taxon-name-part taxon-name-part-type="genus" reg="Cornonannus">Cornonannus</tp:taxon-name-part><tp:taxon-name-part taxon-name-part-type="species" reg="bui">bui</tp:taxon-name-part></tp:taxon-name></italic> gen. et sp. nov., male paratype in ventro-lateral view <bold>A</bold> metasternal spine <bold>B</bold> adhesive pad <bold>C</bold> abdomen <bold>D</bold> microtrichia on area near connexivum <bold>E</bold> middle region of basal sternite VII <bold>F</bold> middle region of sternite VII.</p></caption><graphic xmlns:xlink="http://www.w3.org/1999/xlink" xlink:href="zookeys-1120-177_article-90086__-g006.jpg" position="float" orientation="portrait" xlink:type="simple" id="oo_739585.jpg"><uri content-type="original_file" xlink:type="simple">https://binary.pensoft.net/fig/739585</uri></graphic></fig><fig id="F7" position="float" orientation="portrait"><object-id xmlns:xlink="http://www.w3.org/1999/xlink" content-type="doi" xlink:type="simple">10.3897/zookeys.1120.90086.figure7</object-id><object-id xmlns:xlink="http://www.w3.org/1999/xlink" content-type="arpha" xlink:type="simple">93BB4E41-7025-5628-A8F0-18D6B28ED097</object-id><label>Figure 7.</label><caption><p>Scanning electron micrographs of <italic><tp:taxon-name><tp:taxon-name-part taxon-name-part-type="genus" reg="Cornonannus">Cornonannus</tp:taxon-name-part><tp:taxon-name-part taxon-name-part-type="species" reg="bui">bui</tp:taxon-name-part></tp:taxon-name></italic> gen. et sp. nov., male paratype in dorsal view <bold>A</bold> abdomen <bold>B</bold> groove and tubercles on tergite V <bold>C</bold> apex of abdomen <bold>D</bold> right region of tergite VIII <bold>E</bold> genitalia <bold>F</bold> apex of anophoric process.</p></caption><graphic xmlns:xlink="http://www.w3.org/1999/xlink" xlink:href="zookeys-1120-177_article-90086__-g007.jpg" position="float" orientation="portrait" xlink:type="simple" id="oo_739586.jpg"><uri content-type="original_file" xlink:type="simple">https://binary.pensoft.net/fig/739586</uri></graphic></fig></tp:treatment-sec></tp:taxon-treatment>
